# Supplementary material for: Clonal barcoding with qPCR detection enables live cell functional analyses for cancer research
Source: Nat Commun. 2022 Jul 4;13:3837. doi: 10.1038/s41467-022-31536-5 (PMC9252988; doi:10.1038/s41467-022-31536-5)
Supplement: Supplementary file 3 — Source Data File [file 41467_2022_31536_MOESM3_ESM.xlsx]

## Sheet: Fig 2c
FIGURE 2c
	Barcode ID	BC2	BC3	BC5	BC7	BC8	BC11	BC14	BC17	BC18	BC19	BC20	BC21	BC22	BC23	BC25	BC26	BC28	BC30	BC31	BC33	BC36	BC37	BC40	BC42	BC43	BC44	BC45	BC48	BC53	BC67	BC73	BC Pool
BC2	2	22.8976	39.1915	40	29.8627	40	40	40	40	40	40	38.5632	40	40	40	40	40	40	40	40	40	40	40	40	40	40	40	40	40	40	40	40	29.0864
BC3	3	40	24.083	40	40	40	40	40	40	40	40	34.9148	40	40	40	40	40	40	40	40	40	40	34.5926	40	40	39.2203	40	40	40	40	40	40	31.0207
BC5	5	40	39.1757	27.9608	36.9853	36.5133	40	37.1497	40	37.9197	37.5555	39.5732	38.8094	38.8211	40	37.0498	38.2238	37.3144	39.0121	38.4115	40	40	36.9987	38.456	38.8917	37.7828	39.9145	39.0552	39.2538	40	37.9481	39.2618	29.803
BC7	7	39.0967	38.5996	37.448	24.0153	37.1804	38.7468	39.5496	40	35.5204	36.2233	39.4197	35.8553	39.8263	40	38.6681	36.0755	40	36.225	40	40	34.4814	39.2212	38.3762	37.9041	36.8865	40	36.3258	32.1698	39.24	38.1806	37.7541	29.7303
BC8	8	40	37.0132	40	37.1942	25.4604	39.2551	40	40	40	40	40	40	38.2429	40	40	40	40	39.0216	40	40	40	40	37.8824	37.6994	40	40	40	39.939	39.9929	40	40	28.8947
BC11	11	40	40	40	40	39.8319	26.5147	39.4093	40	40	37.9517	40	40	38.7163	40	40	40	40	40	40	40	38.5383	40	38.4468	40	38.2265	39.5687	40	40	40	40	38.1586	27.8885
BC14	14	40	40	39.2073	38.1817	39.0889	40	28.1466	40	37.1552	37.6723	38.9406	38.3652	40	40	38.7272	39.0251	39.5147	39.1718	39.0168	40	38.5718	37.1362	36.1232	40	40	40	37.6194	37.5622	39.9637	38.736	39.501	31.8348
BC17	17	39.0376	39.8594	38.8986	40	40	40	40	26.7305	38.9105	40	40	38.5334	38.5483	39.6857	39.95	40	40	40	38.002	36.4331	40	40	40	40	40	40	40	39.9469	40	40	38.7484	29.7897
BC18	18	39.5718	40	40	38.7756	40	40	40	40	23.3098	39.9328	40	40	38.0682	40	40	40	40	40	40	37.4102	40	40	40	40	40	40	40	39.6666	40	40	39.1189	31.058
BC19	19	40	38.3313	40	40	40	38.9141	40	40	40	22.6345	40	40	40	40	40	40	40	40	39.1754	37.8786	40	40	38.8792	38.353	40	40	38.6134	37.6788	40	40	38.8771	29.9366
BC20	20	34.4584	33.6638	33.6989	32.881	34.4535	34.1403	34.3148	33.4059	34.6196	32.7295	22.9325	35.43	33.5382	34.1762	33.5923	33.7024	33.473	33.0362	33.2561	33.8209	34.6346	33.1723	33.3037	34.1806	35.2933	36.9945	37.0044	34.6666	36.5149	34.8662	33.3771	30.2877
BC21	21	40	40	40	40	40	40	40	40	40	40	40	23.5245	40	40	40	40	40	40	40	40	40	40	40	40	40	40	40	38.884	40	40	40	30.684
BC22	22	40	37.1329	40	38.0985	40	40	40	40	40	40	40	40	23.0756	40	40	40	40	40	40	40	40	40	40	39.968	40	40	40	40	40	40	40	30.2038
BC23	23	40	31.8616	40	40	40	40	38.8953	40	39.0008	37.7988	40	38.8629	40	25.2897	40	40	40	38.3669	38.8355	40	40	39.5465	40	40	40	40	40	40	40	40	40	30.3501
BC25	25	40	37.8394	40	39.1789	40	37.6964	39.5652	40	37.9839	40	40	38.5868	40	37.4838	24.1565	37.1329	39.4615	37.139	40	40	40	39.692	40	37.8753	39.2661	37.7684	40	39.3995	40	37.897	40	32.0924
BC26	26	40	38.4743	40	40	38.1326	40	40	40	40	37.3562	40	40	39.6963	40	40	23.7404	40	40	40	38.3241	40	40	40	40	40	40	40	40	40	38.6431	40	30.8806
BC28	28	39.8045	40	40	40	40	40	40	40	40	40	40	40	40	36.9569	40	39.6105	24.4335	40	40	37.3457	40	40	39.4418	40	40	39.0006	40	40	39.3113	40	40	28.5952
BC30	30	40	40	40	40	40	40	40	40	40	40	40	40	40	40	40	40	40	27.5049	40	40	40	40	38.9684	39.2535	40	40	40	40	40	40	40	30.5468
BC31	31	40	40	40	40	38.0082	40	40	40	40	37.2789	40	40	40	38.8893	38.1529	40	40	39.6662	24.135	40	40	39.1315	35.7966	38.5029	40	38.483	40	40	40	39.4061	40	30.2095
BC33	33	40	37.9824	40	40	38.8809	40	40	38.3398	38.4349	39.7064	38.5228	39.6976	40	37.9882	35.6589	40	38.0873	37.1589	39.2592	23.6224	39.9018	37.8951	39.9539	40	40	39.9226	38.5201	37.1597	38.5935	40	40	29.9435
BC36	36	40	39.5514	35.8171	37.5915	38.4776	36.6672	40	40	38.9456	38.1131	37.1469	34.9508	38.6151	39.5088	38.7582	39.7443	34.5682	35.7026	38.5188	40	23.4511	39.902	36.9912	39.1748	37.0786	39.3969	38.2472	39.2281	37.1455	36.0486	37.7303	30.7294
BC37	37	39.7347	39.9607	39.3599	39.647	37.2268	34.8107	39.1513	40	38.5452	39.4293	40	40	40	37.2702	38.1682	40	40	37.8914	39.0044	40	34.5564	23.3548	39.4515	38.5339	40	40	39.7991	37.2903	37.9287	39.2063	40	29.5457
BC40	40	37.9943	39.3914	39.2095	38.8	38.5115	38.3272	39.5111	40	38.7479	40	40	39.0435	40	38.4619	37.534	38.0934	37.6568	35.9778	36.9316	40	40	40	25.1434	40	40	40	40	39.8217	40	37.8769	40	28.0609
BC42	42	39.9233	40	40	34.974	39.7624	40	40	39.5178	38.6808	39.8195	39.7713	40	39.883	38.2623	39.5457	38.9893	39.1559	40	40	40	39.453	39.0736	40	24.6463	40	40	40	38.3139	40	40	39.6655	30.5777
BC43	43	39.9879	40	40	40	40	40	39.1252	39.5203	40	39.6418	40	40	40	40	40	40	40	38.5348	40	40	37.2251	40	40	40	25.5092	39.698	39.8718	39.9375	40	40	40	26.0773
BC44	44	40	40	40	32.5273	40	40	38.4745	40	40	40	39.0808	40	40	40	37.8899	37.7653	39.0811	39.9671	40	39.2155	40	35.3889	40	40	40	25.5302	40	40	40	39.762	36.8826	28.462
BC45	45	40	38.8531	35.9258	38.8287	39.5234	36.6485	40	40	37.4006	39.2078	40	39.4063	37.4149	37.62	40	40	38.3407	38.4526	40	39.171	38.8703	40	40	40	40	40	25.7452	40	38.2175	40	40	28.3797
BC48	48	40	40	38.6832	40	40	40	40	40	40	39.4403	40	39.7588	40	40	40	40	40	40	40	40	39.5213	40	40	40	40	40	40	24.2192	40	40	40	31.4584
BC53	53	40	40	40	40	39.5631	35.9027	40	40	35.6741	40	40	40	40	40	40	40	39.1303	40	40	40	40	40	40	40	40	40	40	40	25.5701	40	40	31.8984
BC67	67	38.9054	39.0877	38.7426	36.2103	39.593	36.9746	40	32.5	39.7476	39.2605	40	39.5598	40	40	38.3654	40	39.3331	38.1983	40	39.9771	40	38.1395	40	40	40	40	36.3994	40	39.6453	24.9061	40	29.2954
BC73	73	40	40	40	40	39.5895	40	40	40	40	40	40	40	40	40	40	40	40	40	40	40	40	40	40	40	40	40	40	40	40	40	26.9873	31.5899

## Sheet: Fig 2e
FIGURE 2e
Library 83314
BC	68	29	33	23	54	47	48	37	7	38	73	11	72	5	3	3	1	30	50	9	8	64	66	32	44	19	42	40	26	15	17	2	21	18	53	45	28
Read count	839	2	11	32	203	130	20	9	11	679283	3	3	10	6	8	62	338	42	6	226	91	6	14	5	275	202	51	5	7	55	3	51	2	11	11	22	11
Library 83315
BC	12	68	29	33	23	54	47	48	37	7	38	11	5	3	3	1	30	9	8	64	66	32	44	19	42	40	26	15	70	2	21	18	53	45	28
Read count	3	184	2	3	8	156	69	2	9	9	52	3	4	3	14	163	14	534051	33	3	3	3	143	76	23	4	2	30	4	10	2	3	10	5	2

## Sheet: Fig 2f
FIGURE 2f
BC	12	68	29	33	23	54	47	48	37	7	38	11	5	3	3	1	30	9	8	64	66	32	44	19	42	40	26	15	70	2	21	18	53	45	28
Read count	3	184	2	3	8	156	69	2	9	9	52	3	4	3	14	163	14	534051	33	3	3	3	143	76	23	4	2	30	4	10	2	3	10	5	2

## Sheet: Fig 3b
FIGURE 3b
Day4	Well	Sample Name	Ct	Tm Value	Well	Sample Name	Ct	Tm Value	average CT	std CT	BC	AU Day 4					BC	0	4	7
	1	A1	20.6104	83.5	25	B1	20.4888	83.5	20.5496	0.0859828	2	1390.23	809798	0.171676			2	3.22581	0.171676	0.240124
	2	A2	20.8646	83.7	26	B2	21.1042	83.7	20.9844	0.16938	3	1029.85		0.127174			3	3.22581	0.127174	0.0830118
	3	A3	18.3503	83.7	27	B3	18.4725	83.7	18.4114	0.0863674	5	6078.72		0.750647			5	3.22581	0.750647	0.663661
	4	A4	17.302	84	28	B4	16.9664	83.7	17.1342	0.237318	7	14674.1		1.81207			7	3.22581	1.81207	1.40617
	5	A5	18.3062	84	29	B5	18.335	84	18.3206	0.0203944	8	6471.83		0.79919			8	3.22581	0.79919	0.6842
	6	A6	16.0708	84	30	B6	16.2335	84	16.1522	0.115051	11	28894.8		3.56815			11	3.22581	3.56815	3.36791
	7	A7	18.7969	84	31	B7	18.8254	84	18.8112	0.0201872	14	4613.38		0.569696			14	3.22581	0.569696	0.842996
	8	A8	21.4842	84	32	B8	21.1948	84	21.3395	0.204678	17	806.062		0.0995386			17	3.22581	0.0995386	0.0760388
	49	C1	17.4984	83.7	73	D1	17.6142	83.7	17.5563	0.0818285	18	10966.1		1.35418			18	3.22581	1.35418	1.45503
	50	C2	15.5656	83.7	74	D2	15.4124	83.7	15.489	0.10838	19	45661.1		5.63858			19	3.22581	5.63858	6.04607
	51	C3	15.7239	84	75	D3	15.4592	84	15.5916	0.187141	20	42541.4		5.25333			20	3.22581	5.25333	5.92803
	52	C4	18.2337	84	76	D4	17.9578	84	18.0958	0.195094	21	7557.83		0.933299			21	3.22581	0.933299	0.811867
	53	C5	16.7948	84	77	D5	16.6604	84	16.7276	0.0950281	22	19425.8		2.39884			22	3.22581	2.39884	1.76186
	54	C6	16.0621	84	78	D6	16.2624	84	16.1623	0.141663	23	28694.4		3.5434			23	3.22581	3.5434	2.29662
	55	C7	18.1212	84	79	D7	18.3334	84	18.2273	0.150018	25	6901.98		0.852309			25	3.22581	0.852309	1.0753
	56	C8	16.9302	84	80	D8	17.1442	84	17.0372	0.151338	26	15689.2		1.93743			26	3.22581	1.93743	1.44287
	97	E1	17.7364	83.7	121	F1	18.12	83.7	17.9282	0.271234	28	8484.32		1.04771			28	3.22581	1.04771	0.655089
	98	E2	15.6555	84	122	F2	15.7996	84	15.7275	0.101885	30	38731.6		4.78287			30	3.22581	4.78287	5.75289
	99	E3	16.4637	84	123	F3	16.4871	84	16.4754	0.0165406	31	23118.4		2.85484			31	3.22581	2.85484	2.52065
	100	E4	17.6228	84	124	F4	17.7244	84	17.6736	0.0718732	33	10113.7		1.24891			33	3.22581	1.24891	0.767341
	101	E5	16.428	84	125	F5	16.5807	84	16.5044	0.107944	36	22661.2		2.79838			36	3.22581	2.79838	2.11985
	102	E6	20.3771	84.2	126	F6	20.3606	84	20.3689	0.01161	37	1574.84		0.194473			37	3.22581	0.194473	0.11591
	103	E7	18.6593	84	127	F7	18.6553	84.2	18.6573	0.00288358	40	5130.05		0.633497			40	3.22581	0.633497	0.36678
	104	E8	16.1389	84.2	128	F8	15.838	84.2	15.9884	0.212715	42	32350.5		3.99488			42	3.22581	3.99488	2.59293
	145	G1	15.2748	84	169	H1	15.6417	84	15.4583	0.259408	43	46639.9		5.75945			43	3.22581	5.75945	3.98219
	146	G2	17.6041	84	170	H2	18.1022	84	17.8531	0.352226	44	8935.22		1.10339			44	3.22581	1.10339	1.41689
	147	G3	12.9078	84.3	171	H3	13.0412	84	12.9745	0.0943125	45	258855		31.9654			45	3.22581	31.9654	33.203
	148	G4	19.5547	84.3	172	H4	19.9784	84	19.7666	0.299576	48	2386.25		0.294672			48	3.22581	0.294672	0.192322
	149	G5	15.1566	84.2	173	H5	15.1498	84.2	15.1532	0.00480691	53	57566.6		7.10876			53	3.22581	7.10876	9.62111
	150	G6	16.1269	84	174	H6	16.2694	84.2	16.1982	0.100758	67	27991.8		3.45664			67	3.22581	3.45664	4.73732
	151	G7	16.4044	84.2	175	H7	16.4547	84.2	16.4295	0.0355717	73	23861.8		2.94663			73	3.22581	2.94663	3.77401
Day7											BC	AU Day 7
	9	A9	19.9108	84	33	B9	19.7687	84.2	19.8397	0.100477	2	2268.77	944834	0.240124
	10	A10	21.3767	83.9	34	B10	21.3816	84.2	21.3791	0.00349028	3	784.324		0.0830118
	11	A11	18.3692	84.2	35	B11	18.3636	84.2	18.3664	0.00399374	5	6270.5		0.663661
	12	A12	17.1635	84.2	36	B12	17.3928	84.2	17.2782	0.162133	7	13285.9		1.40617
	13	A13	18.1304	84.2	37	B13	18.514	84.2	18.3222	0.271258	8	6464.55		0.6842
	14	A14	16.1363	84.2	38	B14	15.8884	83.9	16.0124	0.175247	11	31821.2		3.36791
	15	A15	18.2311	84.2	39	B15	17.8084	83.9	18.0197	0.298874	14	7964.91		0.842996
	16	A16	21.4894	83.9	40	B16	21.5232	83.9	21.5063	0.0239101	17	718.44		0.0760388
	57	C9	17.2034	84.2	81	D9	17.254	84.2	17.2287	0.0357662	18	13747.6		1.45503
	58	C10	15.3295	84.2	82	D10	14.9993	84.2	15.1644	0.233478	19	57125.3		6.04607
	59	C11	15.2327	84.2	83	D11	15.1532	84.2	15.1929	0.0562624	20	56010		5.92803
	60	C12	17.8817	84.2	84	D12	18.2668	84.2	18.0743	0.272285	21	7670.79		0.811867
	61	C13	17.0855	84.2	85	D13	16.8173	84.2	16.9514	0.189616	22	16646.6		1.76186
	62	C14	16.5552	84.2	86	D14	16.5792	84.2	16.5672	0.0169889	23	21699.3		2.29662
	63	C15	17.5775	83.9	87	D15	17.7565	84.2	17.667	0.126597	25	10159.8		1.0753
	64	C16	16.964	83.9	88	D16	17.5177	83.9	17.2409	0.391515	26	13632.7		1.44287
	105	E9	18.3172	84.2	129	F9	18.4533	84.2	18.3852	0.0962436	28	6189.5		0.655089
	106	E10	14.9493	84.2	130	F10	15.5235	84.2	15.2364	0.405975	30	54355.3		5.75289
	107	E11	16.346	84.2	131	F11	16.5187	84.2	16.4323	0.122141	31	23816		2.52065
	108	E12	18.1024	84.2	132	F12	18.2096	84.2	18.156	0.0757622	33	7250.1		0.767341
	109	E13	16.6662	84.2	133	F13	16.7003	84.2	16.6833	0.0241145	36	20029.1		2.11985
	110	E14	20.9701	84.2	134	F14	20.8205	84.2	20.8953	0.105754	37	1095.16		0.11591
	111	E15	19.3567	84.2	135	F15	19.0949	84.2	19.2258	0.185154	40	3465.46		0.36678
	112	E16	16.2686	84.2	136	F16	16.5141	83.9	16.3913	0.173542	42	24498.9		2.59293
	153	G9	15.7352	84.2	177	H9	15.8039	84.2	15.7695	0.0486284	43	37625.1		3.98219
	154	G10	17.1059	84.2	178	H10	17.4285	84.2	17.2672	0.228074	44	13387.3		1.41689
	155	G11	12.6815	84.2	179	H11	12.7103	84.2	12.6959	0.0203371	45	313713		33.203
	156	G12	20.0125	84.2	180	H12	20.3104	84.2	20.1615	0.210669	48	1817.12		0.192322
	157	G13	14.3365	84.2	181	H13	14.6457	84.2	14.4911	0.218678	53	90903.5		9.62111
	158	G14	15.5553	84.2	182	H14	15.4805	84.2	15.5179	0.0529128	67	44759.8		4.73732
	159	G15	15.7768	84.2	183	H15	15.9179	84.2	15.8474	0.0997367	73	35658.1		3.77401

## Sheet: Fig 3c
FIGURE 3c
	Parental				BC Pool
	1	2	3	4	1	2	3	4
0	1000000	1000000	500000	500000	500000	400000	300000	300000
4	14880000	10200000	14040000	16320000	12690000	15930000	9720000	8910000
8	382118400	198288000	333590400	560102400	182736000	487458000	174960000	288684000

## Sheet: Fig 3d
FIGURE 3d
	Parental										BC
0	0*	0	0	0	0	0	0	0	0*	0	0	0	0	0	0	0	0*	0	0	0
7	0.523*	4.187	4.187	4.187	4.187	4.187	4.187	0.523	0.523*	4.187	4.187	14.13	4.187	0.523	4.187	0.523	0.523*	4.187	4.187	4.187
10	4.187*	58.958	82.075	140.819	139.166	90.236	75	49.808	33.493*	86.984	130.76	141.476	135.045	152.565	105.63	85.458	87.07*	85.458	98.618	88.51
13	14.13*	192.583	183.912	229.262	290.685	152.889	178.542	96.829	107.12*	226.396	226.669	389.059	328.645	274.645	211.05	169.146	91.819*	269.947	233.315	184.632
16	147.47481*	287.163	343.359	530.601	528.567	571.189	475.333	251.33	155.78325*	533.8	551.493	730.188	626.147	565.2	355.422	447.379	181.492*	425.763	387.057	351.889
18	202.582333*	424.654	515.713	795.211	707.014	549.827	732.499	547.878	356.637013*	511.379	711.501	764.423	682.901	603.253	463.708	407.513	223.725*	657.752	370.828	343.359
	* Blue = tumors found to be growing subcutaneously and not in the fat pad

## Sheet: Fig 3e
FIGURE 3e
Parental	BC
0.6072*	1.0143
0.5441	0.9876
0.7201	0.8408
1.1223	0.7468
1.0271	0.7739
0.8606	0.7751
0.7242	0.1725*
0.482	0.8169
0.4664*	0.5183
0.8033	0.7069
Blue = tumors were found to be growing subcutaneously and not in the fat pad

## Sheet: Fig 3f
FIGURE 3f
Parental	BC
0.2861	0.2045
0.1978	0.2229
0.2122	0.2228
0.2305	0.2173
0.2734	0.2122

## Sheet: Fig 3g and Table 1
FIGURE 3g and Table 1
BC	7041-L	7041-R	7042-L	7042-R	7043-L	7043-R	7676-L	7676-R	7677-L	7677-R		Average
2	1.95373	1.0498	3.28553	7.60682	1.69469	2.00434	0.914399	0.821999	3.78209	3.73454		2.68479
3	0.211003	0.0762367	0.181114	0.182767	0.518261	0.236598	0.194202	0.172804	0.0919202	0.382527		0.224743
5	0.0129686	0.0056185	0.00613054	0.00141164	0.00372649	0.00987304	0.0052863	0.00496585	0.00288803	0.00473459		0.00576036
7	2.60508	0.718866	1.06346	0.595867	1.02189	0.667075	2.13315	1.14723	1.23338	1.89811		1.30841
8	22.9413	24.8257	13.6425	18.4036	19.8585	22.9693	28.8251	22.1514	13.9909	24.6883		21.2297
11	0.00013567	0.00881019	0.00352587	3.4682e-05	0.0143725	0.0018882	0.0153122	0.00107568	0.00236079	0.0029357		0.00504515
14	1.0929e-05	1.2218e-05	4.7842e-06	5.6465e-06	0.0004039	0.00047242	0.00052563	6.1772e-06	0.00019605	0.00028508		0.00019228
17	1.2415e-05	1.7391e-05	7.4834e-06	3.6514e-06	1.3282e-05	7.104e-06	0.00232707	6.734e-06	1.6263e-05	0.0007544		0.00031658
18	3.7381e-06	3.4694e-06	3.0042e-06	0.00263785	3.1199e-06	2.5317e-06	0.0112973	0.00168549	2.8688e-06	0.00238868		0.0018028
19	0.0554503	0.149541	0.204153	0.0619993	0.151045	0.0725927	0.0450132	0.0893062	0.108336	0.107223		0.104466
20	0.0492051	0.0250735	0.0873092	0.0402595	0.0473327	0.0457278	0.11048	0.0839527	0.139549	0.0639569		0.0692846
21	0.00159533	6.285e-06	9.1116e-06	7.9491e-06	1.7745e-05	0.00057226	1.0887e-05	1.544e-05	1.8894e-05	0.00025164		0.00025055
22	0.00922525	0.00028023	0.00013545	0.00503071	0.00582026	0.00254183	0.0330701	0.014443	0.0267284	0.0111453		0.0108421
23	0.041853	0.0488225	0.0319499	0.00803592	6.9858e-05	0.0234726	0.119433	0.0440003	0.0209041	0.0786557		0.0417197
25	8.49495	3.55788	4.53413	2.31599	5.46481	1.85355	2.7416	4.37996	7.63866	2.69204		4.36736
26	0.0003839	0.00656449	1.1911e-05	1.4241e-05	2.0084e-05	0.00194421	1.1012e-05	0.0011313	0.00126738	5.3557e-06		0.00113539
28	0.00737602	3.4694e-06	1.9859e-05	2.5123e-06	3.3183e-06	1.4344e-05	7.2035e-06	0.00256882	2.8688e-06	2.5224e-06		0.00100009
30	0.00402625	3.8422e-06	0.00560272	0.00136455	0.0250209	0.0110937	2.1724e-06	3.3871e-06	0.00634479	0.0165948		0.00700571
31	0.297031	0.583139	0.16851	0.117768	0.395534	0.273227	0.246571	0.205948	0.229817	0.356915		0.287446
33	0.00425552	0.0644324	0.00286292	0.0031103	0.0145836	0.00752198	0.0178904	0.00565426	0.00829899	0.0249793		0.015359
36	0.0294523	0.0754483	0.0331694	0.0406673	0.0309864	0.0431618	0.0228804	0.0288727	0.0213612	0.0782759		0.0404276
37	4.8883e-06	0.0125728	5.2621e-06	2.6315e-06	6.0414e-06	2.0455e-05	2.1724e-06	3.3871e-06	3.1124e-06	0.00640105		0.00190218
40	0.0160892	0.0259208	0.0208653	0.0151627	0.0156927	0.0262509	0.01255	0.00853006	0.0242534	0.0329504		0.0198265
42	0.0495477	0.0222137	0.00599268	0.00164437	0.0174135	0.018161	0.00415028	0.00388556	0.00140255	0.00605773		0.0130469
43	0.26126	0.172906	0.111611	0.126579	0.120974	0.269654	0.256117	0.127124	0.0933481	0.148845		0.168842
44	0.0234933	0.00838229	0.00028267	0.00034312	0.00088919	0.00261688	0.0115765	0.00056942	0.00375314	0.0081887		0.00600952
45	0.142665	0.100735	0.0543601	0.0521894	0.0561526	0.0376179	0.0367826	0.0388817	0.031619	0.0522506		0.0603254
48	0.00524027	6.375e-06	0.00929995	4.7463e-06	0.0102295	0.0118195	3.8313e-06	0.00583277	0.00302966	0.0220157		0.00674823
53	9.31284	5.40842	12.476	13.1759	9.64971	12.1967	9.78368	9.15514	15.731	10.3011		10.719
67	53.4698	63.0525	64.0715	57.2408	60.8818	59.2122	54.4565	61.5022	56.8066	55.2775		58.5972
73	4.5557e-06	3.4694e-06	3.0042e-06	4.076e-06	3.1199e-06	2.5317e-06	2.1724e-06	0.00083756	4.9301e-06	4.2688e-06		8.6969e-05

## Sheet: Fig 3h, i
FIGURE 3h,i
Experiment 1
	7559R	7560L	7560R	7561L	7561R	7562L	7559L	7560L	Average	SEM
67	41.0676	43.92	43.8504	48.7389	45.1407	50.8665	44.2635	47.9386	45.7233	1.12884
8	23.3611	16.9361	25.4108	16.7322	29.9441	26.0471	21.2439	20.1721	22.4809	1.62805
53	19.2473	19.8585	22.1997	28.0221	18.9115	18.631	22.1619	19.3166	21.0436	1.11217
25	0.833186	0.567893	1.15831	1.64118	0.746931	1.60975	2.36053	1.0417	1.24493	0.209565
7	1.40757	1.24655	4.38268	1.5469	1.49416	0.869131	2.89136	1.13565	1.87175	0.417174
2	13.1202	16.0142	1.56823	1.65645	2.85395	1.54779	5.57734	9.31315	6.45641	2.02086
31	0.134531	0.0185796	0.138525	0.240527	0.12933	0.0526345	0.119204	0.19163	0.12812	0.0248554
3	0.398679	4.47086e-05	0.601876	0.383266	0.265499	0.197662	0.328127	0.284897	0.307506	0.061238
43	0.124718	0.0813765	0.0841011	0.237778	0.0750527	0.031551	0.202626	0.14582	0.122878	0.0246205
19	0.110746	0.0279898	0.167815	0.25895	0.0719006	0.017635	0.142509	0.100708	0.112282	0.0278194
45	0.0392092	0.0260133	0.0503999	0.188517	0.0477302	0.0171759	0.255653	0.065541	0.0862799	0.0307542
20	0.0650761	1.27454	0.0886335	0.0678581	0.177149	0.0424199	0.144414	0.117769	0.247233	0.147604
30	0.00926672	0.0125993	4.80879e-06	0.0297108	0.0257096	5.39418e-06	0.0382744	1.4347e-05	0.0144482	0.00531719
42	0.012251	0.000327868	0.0521131	0.0370497	0.0340675	0.032625	0.0889605	0.0660378	0.040429	0.0100557
36	0.0131253	0.00377542	0.0181536	0.0265918	0.0258817	0.000302207	0.0279355	0.0165716	0.0165421	0.00368158
22	0.0111644	0.00253877	0.115061	0.081373	0.015403	0.00376974	0.0328496	0.0391062	0.0376582	0.0143342
33	0.0184163	0.000568271	0.0525101	0.0322221	0.0201334	0.0112859	0.0575868	0.0141891	0.025864	0.0071136
23	0.0171853	1.67884e-05	0.0245261	0.00885069	0.00940025	0.0157337	0.0108121	0.0177644	0.0130362	0.00261881
48	0.00320683	1.84626e-05	0.0194705	0.00644029	1.06843e-05	5.39418e-06	0.0177702	2.5918e-06	0.00586562	0.00290135
5	0.00483188	3.12894e-05	0.00241476	0.00941303	0.000192893	0.00409786	1.55153e-05	0.00740977	0.00355088	0.00125818
44	0.000259551	0.000845971	0.00379285	0.0112202	0.00158659	0.000435912	0.0127512	0.00542519	0.00453968	0.00174706
37	2.71601e-06	0.006939	8.28177e-05	1.14237e-05	6.7167e-05	5.39418e-06	1.83369e-05	5.97897e-06	0.000891605	0.000863981
26	9.77919e-05	0.000163749	0.000272123	0.0104363	0.000185773	0.000201994	0.00022883	0.000369901	0.00149456	0.0012777
21	7.94107e-06	0.000123053	0.000195498	0.00023353	0.000232648	0.000334083	0.000263445	0.00801627	0.00117581	0.000977821
14	6.59176e-05	4.6741e-05	3.34226e-05	3.34454e-05	7.53134e-05	2.55412e-05	0.000407549	3.58949e-05	9.04781e-05	4.57056e-05
11	5.97124e-05	0.00015561	0.000334202	0.0140116	0.00873069	0.000426846	0.0133435	0.000602432	0.00470807	0.0022118
18	2.36449e-06	1.21468e-05	5.87555e-06	2.87639e-06	8.05737e-06	5.66544e-06	2.64779e-06	2.25326e-06	5.23589e-06	1.23723e-06
40	8.59187e-05	6.77832e-05	0.00944208	0.0176266	4.04215e-05	0.000119582	6.47597e-06	7.93574e-06	0.00342459	0.00233779
73	6.8182e-06	6.39206e-06	6.47836e-06	1.88493e-05	3.79176e-05	1.19694e-05	0.00736067	0.000101261	0.000943794	0.000916766
28	6.77776e-05	1.87388e-05	4.6458e-05	4.09593e-05	0.000113455	0.000160096	9.79899e-06	3.46648e-05	6.14936e-05	1.80919e-05
17	2.76273e-05	2.89946e-05	0.000119884	0.000156997	0.000192036	0.000102447	0.000243569	0.000132291	0.000125481	2.63428e-05
	Experiment 2
Barcode ID	7501	7502	7503	7504	7505	7506	Average	SEM
2	6.9356	5.47726	2.29438	10.5304	5.45404	6.73962	6.23855	1.09405
3	0.0880907	0.10768	0.320819	0.441689	0.147576	0.183517	0.214895	0.0564937
5	0.00503453	0.0142513	0.0383518	2.67038e-06	1.02127e-05	0.00504957	0.01045	0.00597101
7	1.84859	2.76249	2.19595	1.42487	1.53489	7.63055	2.89956	0.966742
8	21.808	23.3209	27.1572	35.2275	29.1172	26.2429	27.1456	1.94196
11	0.0064181	0.0235715	0.000342607	0.000469843	0.000260311	0.0373171	0.0113966	0.00635213
14	9.63146e-06	0.00324695	0.0199473	1.5481e-06	2.22304e-06	0.00513682	0.00472409	0.00316715
17	0.00220093	6.70361e-05	0.000158564	0.000121126	4.74846e-05	9.25178e-05	0.000447944	0.000350966
18	9.70983e-07	0.00480984	1.04717e-06	9.94551e-07	8.99563e-07	9.25049e-07	0.000802447	0.000801479
19	0.0980879	0.0989803	0.199238	0.320155	0.151945	0.0427101	0.151853	0.0400704
20	0.0292879	0.063104	0.171013	0.119212	0.0520237	0.0948231	0.0882439	0.0210339
21	0.000665893	0.000459073	0.00359326	0.0013498	0.000678569	0.000693127	0.00123995	0.000486608
22	0.00279076	0.00369347	0.0231527	0.00881282	0.0262695	0.0184922	0.0138686	0.00413589
23	0.0132382	0.00377246	0.00607235	9.94453e-05	0.000361121	0.0169895	0.0067555	0.00283617
25	9.94947	5.8266	8.22216	5.38809	13.2267	3.59284	7.70098	1.43295
26	7.41486e-05	5.70297e-05	0.000101704	0.00014546	0.000182724	0.000165609	0.000121112	2.08627e-05
28	7.01777e-06	0.00591159	3.5643e-06	6.94551e-06	2.54465e-06	1.83575e-06	0.000988917	0.000984535
30	0.021404	0.0160217	0.110161	0.116309	0.108276	0.0159647	0.0646894	0.0210145
31	0.200431	0.188164	0.616334	0.350997	0.243353	0.302934	0.317035	0.0649526
33	0.00598956	0.0098749	0.0224	0.0380532	0.0309448	0.00740886	0.0191119	0.00548963
36	0.00261539	0.0298884	0.0646183	0.0163656	0.0109026	0.0107501	0.0225234	0.00919079
37	5.64021e-06	1.23387e-05	2.70855e-06	1.54798e-06	3.60637e-06	1.66646e-06	4.58471e-06	1.66787e-06
40	0.0115199	0.00710746	0.035764	0.0474746	0.0349926	0.0150751	0.0253223	0.00663465
42	0.0203854	0.00867441	0.0178228	0.0313857	0.0106384	0.0154569	0.0173939	0.00331824
43	0.46715	0.193213	0.45557	0.121899	0.188698	0.131119	0.259608	0.0649062
44	0.013441	0.0183466	0.0168171	0.0108023	0.0152148	0.0749576	0.0249299	0.010063
45	0.0316357	0.00462087	0.106296	0.0929931	0.0684609	0.129874	0.0723134	0.0192765
48	9.70983e-07	0.00716859	0.0286687	9.94551e-07	0.00328718	0.0277224	0.0111415	0.00550099
53	23.917	27.3086	25.5861	17.3168	20.8794	24.2634	23.2119	1.46305
67	34.5208	34.4914	32.2869	28.38	28.6936	30.3944	31.4612	1.11829
73	2.56855e-06	4.39423e-06	1.91483e-05	0.0139988	4.50239e-06	6.60348e-06	0.00233934	0.0023319

[truncated: 9 more sheets: Fig 4b, c, Fig 5a, Fig 5b, Fig 5c, Fig S3b, Fig S4b, Fig. S4c, Fig S4d,e, Fig S4f]
